# Supplementary material for: Development of Microscopic Techniques for the Visualization of Plant–Root-Knot Nematode Interaction
Source: Plants (Basel). 2022 Apr 26;11(9):1165. doi: 10.3390/plants11091165 (PMC9104198; doi:10.3390/plants11091165)
Supplement: Supplementary file 1 [file plants-11-01165-s001.zip]

Archive with 10 entries (10 files):
- Supplementary Material/Supplementary_Material.pdf
- Supplementary Material/VideoS1_Tomato_ECI_prop_.avi
- Supplementary Material/VideoS2_Tomato_ECI_prop_zoom.avi
- Supplementary Material/VideoS3_Tomato_BABB_Eth_zoom.avi
- Supplementary Material/VideoS4_Tomato_BABB_propanol_zoom.avi
- Supplementary Material/VideoS5_Eggplant_BABB_ethanol_zoom.avi
- Supplementary Material/VideoS6_Eggplant_ECi_Propanol_zoom.avi
- Supplementary Material/VideoS7_Tomato_BABB_Methanol_zoom.avi
- Supplementary Material/VideoS8_Eggplant_BABB_propanol_zoom.avi
- Supplementary Material/VideoS9_OPT.avi
